# Supplementary material for: Modeling early stage atherosclerosis in a primary human vascular microphysiological system
Source: Nat Commun. 2020 Oct 27;11:5426. doi: 10.1038/s41467-020-19197-8 (PMC7591486; doi:10.1038/s41467-020-19197-8)
Supplement: Supplementary file 6 — Source Data [file 41467_2020_19197_MOESM6_ESM.xlsx]

## Sheet: Figure 2
Source data file for
Modeling Early Stage Atherosclerosis in a Primary Human Vascular Microphysiological System
Xu Zhang et al
Figure 2
Panel a Burst Pressure (bar)
0 week			1 week			2week			4week
1.03	1.04	1.04	1.64	1.58	1.61	1.26	1.31	1.29	1.5	1.5	1.46
Panel b UTS (bar)
0				1				2				4
18.5	11.5	27.3		11.5	17.9	11.8		9.5	14.5	17.5	11.1	9.7	11.3	12.5
Panel c Diameter change (%)
Week	Phenylephrine 1µM						Acetylcholine 1µM
1	-5.85	-5.01	-4.26	-4.48718	-3.60606	-2.99889	3.73	4.02	2.3	4.69799	3.11223	2.32824
2	-7.33	-4.45	-6.89	-5.4326	-6.60967	-6.77966	5.92	5.28	5.12	5.70922	7.78169	3.63636
3	-5.78	-7.28	-7.04	-4.10959	-4.15094	-3.78788	6.22	7.41	6.17	7.85714	8.44882	6.29921
4	-6.74	-5.83	-7	-6.32911	-7.46269	-4.28571	5.45	6.61	5.72	5.40541	4.07258	4.51492
Panel d NO concentration (µM)
1week	19.3619	22.3322
2week	22.0022	25.3025
3week	25.1925	25.5225
4week	26.4576	17.7668
Panel e Diameter change (%)
	vessel1	vessel2	vessel3	vessel4	vessel5
week1	0	0	0	0	0
week2	-0.26	-0.15	2.94	-4.4	-1.1
week3	-0.88	1.22	-0.73	-2.4	-2.2
week4	4.12	-1.79	3.77	1	3.3
Panel f(i) EC Aspect Ratio (L/w)					Panel f(ii) EC alignment (degrees)
static 1 week	week 1	week 2	wek 4		static 1 week	1	2	4
2.9375	3.78261	5.88235	15.5714		6.09	38.073	0.971	2.203
1.25641	1.7	7.72222	6.4		0.637	0.843	9.518	2.361
1.36667	4.19048	5.86364	13.3636		25.463	1.736	7.449	8.393
2.02778	3.94118	8.88	12.5833		36.119	1.364	16.978	9.039
3.83333	2.25926	4.5	5.66667		19.231	17.354	17.863	14.973
1.33333	3.09091	9.15385	10.5		28.556	10.376	17.511	4.899
1.54054	3.39394	5.5	3.21739		8.779	5.254	11.459	7.496
1.34375	4.27778	8.36842	9.81818		23.682	6.34	10.59	15.611
1.95	2.12	6.85714	9.08333		34.585	3.366	4.677	3.053
2.23809	4.04762	5.59091	9.25		49.522	2.203	8.366	6.882
1.57692	3.95238	8.875	7.09091		76.262	1.637	7.883	2.936
2.06667	3.3913	5.86956	6		29.376	7.4	0	9.09
1.58065	4.55	4.10345	5.93333		9.863	0.567	13.715	2.337
2	3.24138	5.75	7.36364		14.036	22.443	6.608	1.245
3.18182	3.55556	6	8.85714		48.32	8.13	0.357	2.203
2.71429	2.26471	5.42857	7.66667		39.118	25.783	10.209	0
1.34483	5	7.36842	4.8125		31.218	3.27	3.247	16.535
1.43182	4.3	6.7	8.53846		18.989	0	10.448	9.462
1.63415	4.31579	6.47619	9.33333		81.027	8.631	6.026	10.521
1.23077	2.11111	6.52	5.33333		71.259	23.629	2.854	0.83
2.19048	4.30435	9.76923	5.61538		66.038	7.815	5.262	3.576
1.26667	3.22581	3.36842	6.76923		2.862	14.167	3.841	3.652
2.68182	2.36667	4.71429	5.83333		30.7	21.529	9.039	0
1.88461	3.03448	5.34783	11.0833		3.215	16.991	1.048	1.469
1	3.55	7.33333	4.2		76.35	3.468	3.926	0.579
1.22222	3.66667	7.90476	5.22222		16.46	1.095	3.331	7.667
2.79167	1.80645	6.21053	6.1		89.193	4.83	9.019	6.582
1.48276	3	5.73684	4.5		6.882	17.354	9.853	0.61
1.6	3.05882	7.125	8.33333		0.895	0.585	0.699	0
4.15385	2.41667	6.88235	6.5		7.161	7.23	5.167	18.8
1.33333	2.95238	6.36842	6.27273		66.072	3.933	3.614	1.169
1.16667	3.13333	5.05	6.08333		51.756	14.804	8.256	1.005
1.5	2.57895	5.76471	7		80.695	8.443	6.804	10.081
1.03704	3.38889	5.80952	7.91667		91.469	7.874	2.203	7.125
1.9375	3.6875		5.63636		79.695	9.728	0.551	3.731
1.75	2.65		5.5		78.008	0.699	0.531	5.906
2.63158	3.16667		6.63636		77.905	2.411	0.932	4.236
2.09091	3		4.46667		31.264	6.34	2.024	8.259
1.47826	2.17647		5.64286		74.936	17.103	0.613	8.653
3.1875	3.42857		5.7		27.013	12.68	4.814	6.34
2.76191	2.29167		4.76923		81.078	14.323	15.569	0.939
1.48148	3.35294		5.75		70.914	16.663	5.27	14.036
1.37037	3.15789		8.7		63.435	35.272	1.569	2.437
1.57143	3.28571		5.5		5.789	10.049	23.051	1.302
			5.66667		79.992	0.415	13.449	14.859
					3.696	30.256	2.161	6.116
					28.1	13.684	0	8.276
					32.949	9.767	8.973	0
					41.1803	30.651	8.13	0
					70.821	6.882	7.595	4.086
					30.651	0.754	2.834	9.593
					45.744	8.616	13.36	7.386
					53.973	0.494	5.254	17.613
					68.839	27.681	0.546	7.595
					74.291	21.682	2.386	13.496
					80.838	29.954	3.417	8.455
					73.072	16.621	2.793	12.529
					57.653	1.548	7.224	8.915
					56.768	6.843	9.904	1.123
					62.7	8.403	0	3.576
					81.119	13.591	0	3.302
					35.311	27.165	2.386	0
					14.349	14.47	6.582	5.44
					84.144	16.345	7.874	14.226
					84.289	19.581	1.71	1.736
					87.207	22.051	11.957	10.784
					80.218	7.306	8.13	0
					69.193	19.316	19.026	7.306
					55.84	13.241	11.802	3.468
					79.046	7.4	13.841	19.179
					70.201	36.573		8.746
					63.435	10.125		0.868
					58.438	30.069		3.576
					64.699	30.735		1.332
					60.709	2.045		10.008
					31.551	1.469		15.376
					26.565	5.492		10.437
					27.951	6.089
					31.504	13.496
					34.592	2.337
					30.53	7.595
					4.316	8.471
					44.061	1.023
					11.514	8.82
					21.318	1.397
					8.82	1.941
					6.483	47.911
					4.014	68.749
					10.784	20.41
					5.44	24.362
					3.215	26.053
					1.364	12.724
					7.524	18.435
					15.751	14.3
					22.479	4.399
					15.461	11.31
					0	13.536
					58.496	1.488
					57.265	6.483
					27.699	29.539
					33.69	23.025
					33.179	8.297
					20.821	17.716
					0	13.092
					17.199	21.125
					41.785	0
					62.301	5.839
					73.811	13.392
					12.426	19.983
					44.236	15.154
					58.173	3.053
					33.69	25.974
					35.838	6.009
					40.462	13.309
					50.826	28.301
					34.249	8.902
					31.504	13.276
					23.385	21.801
					35.362	9.039
					21.318	6.582
					20.695	6.147
					27.759	0
					40.236	0.939
					11.592	4.497
					20.45	1.79
					36.384	14.931
					42.089
					57.804
					6.34
					42.879
					41.424
					45
					55.84
					55.84
Panel g(i) Diameter Change (%)
		2 layer-hNDF					3layer					2layer-hSMC
Phenylephrine	1	-2.8777	-4.77707	-2.89017	-3.8806		-2.85714	-3.45821	-2.589	-2.96296		-1.41	-2.38	-0.97	-1	-1.37	-1.57	-1.49	-0.87
Acetylcholine	2	2.59259	6.35452	3.57143	4.65838		2.61438	3.58209	2.99003	2.67176		2.14	1.83	2.95	1.01	1.11	2.4	2.72	0.29
Panel g(ii) Burst Pressure (%)
2 layer-Hndf				3layer				2layer-SMC
1.58	1.58	1.57	1.48	1.38	1.46	1.32	1.48	1.33	1.35	1.25	1.41
Panel g(iii) UTS (bar)
2 layer-Hndf				3layer				2layer-SMC
11.85	17.47	13.51	12.73	11.96	16.2	11.35	20.23	11.41	11.61	9.38	9.11

## Sheet: Figure 3
Panel b (i) Burst Pressure 9BAR)
control				-eLDL/+8h TNF				+96h eLDL/-TNF				+96h eLDL/+8h TNF
1.58	1.58	1.57	1.48	1.47	1.65	1.56	1.61	1.59	1.59	1.53	1.5	1.51	1.49	1.46
Panel b (ii) UTS (bar)
control				-eLDL/+8h TNF				+96h eLDL/-TNF				+96h eLDL/+8h TNF
11.85	17.47	13.51	12.73	14.4	10.67	10.08	12.08	13.68	9.89	10.28	14.69	14.79	11.18	12.56
Panel c (i) Diameter Change (%)
		0h of control				48h of control				96h of control				4days of recovery				8days of recovery
Phenylephrine	1	-2.8777	-4.77707	-2.89017	-3.8806	-2.4735	-3.06122	-3.1339	-4.8048	-3.90071	-3.80952	-3.4188	-3.59281	-4.09556	-3.003	-3.17919	-2.77778	-3.38983	-3.25444	-2.93255	-3.0303
Acetylcholine	2	2.59259	6.35452	3.57143	4.65838	1.81159	5.26316	3.52941	2.83912	3.32103	2.64026	2.65487	3.72671	3.55872	4.02477	3.8806	2.53968	4.5614	3.0581	3.62538	3.75
Panel c (ii) Diameter Change (%)
		Before treatment				48h of eLDL				96h of eLDL				4days of recovery				8days of recovery
Phenylephrine	1	-3.44	-4.14	-3.37	-4.59	-1.04	-3.18	-2.53	-3	-0.53	-0.97	0.52	-0.52	-4.05	-2.97	0.57	-1.95	-2.51	-2.03	-2.12	-2.94
Acetylcholine	2	5.95	4.86	2.32	3.61	3.7	1.87	2.08	4.64	1.08	-1.46	0.52	0	0.6	-3.06	3.38	1.49	4.63	3.32	3.8	2.6
Panel c (iii) Diameter Change (%)
		Before treatment				8h of TNF-a				4days of recovery				8days of recovery
Phenylephrine	1	-3.01	-3.93	-3.13	-3.42	0.94	1.33	-1.25	-0.93	-1.62	-1.66	-1.54	-0.32	-2.81	-3.15	-3.48	-3.31
Acetylcholine	2	2.8	2.39	3.88	4.51	0	0.65	2.52	0.31	1.32	1.69	0	0.64	2.57	2.61	3.3	2.49
Panel c (iv) Diameter Change (%)
		Before treatment				48h of eLDL				96h eLDL+8h TNF				4days of recovery				8days of recovery
Phenylephrine	1	-3.25	-2.93	-3.55	-4.49	-3.14	-2.55	-2.89	-2.62	0.64	-1.43	-1.95	-2.2	-1.59	-1.4	-2.24	-2.51	-1.29	-2.33	-3.81	-2.28
Acetylcholine	2	2.61	2.64	3.02	2.75	3.6	2.99	1.99	4.62	0.32	1.09	1.99	1.12	1.29	-0.71	0.98	0	2.63	3.4	3.35	3.34
Panel d (i) Normalized NO
0 day		2 day		4 day		6 day		8 day		10 day		12 day
0.89	1.11	1.03	1.018	0.975	1.175	1.292	1.232	1.078	1.476	0.902	1.043	1.188	1.083
Panel d (ii) Normalized NO
No treatment		eLDL-48h		eLDL-96h		Recover-48h		Recover-96h		Recover-144h		Recover-192h
0.88	1.2	1.45	1.197	1.818	1.852	0.989	0.803	0.725	0.806	0.967	1.251	1.105	1.271
Panel d (iii) Normalized NO
No treatment		TNF-8h		Recover-48h		Recover-96h		Recover-144h		Recover-192h
1.08	0.92	1.87	1.553	0.81	0.581	0.686	0.517	1.104	1.186	1.381	0.994
Panel d (iv) Normalized NO
No treatment		eLDL-48h		eLDL+TNF		Recover-48h		Recover-96h		Recover-144h		Recover-192h
1.02	0.98	1.392	1.619	1.852	2.337	1.184	0.87	0.647	0.763	0.776	1.414	1.222	1.28

## Sheet: Figure 4
panel a Permeability, cm/s
		5min			10min			20min
No cell	1	1.5e-06	2e-06	8.3e-07	2.9e-06	2.9e-06	2.8e-06	3.6e-06	3.4e-06	2.9e-06
static culture	2	1.37e-06	8.1e-07	5.62601e-07	3.64e-06	5.39e-07	9.91479e-07	2.98e-06	8.48e-07	1.67671e-06
with cell	3	1.1e-07	5.6e-07	6.9e-08	4.3e-07	6.8e-07	6.81e-07	5.8e-07	8.8e-07	4.3e-07
96h of eLDL	4	3.2e-06	3.5e-06	1.4e-06	4.2e-06	1.9e-06	8.4e-07	3.6e-06	4.5e-06	1e-06
recovery	5	2.5e-06	2e-06	9.8e-07	3.6e-06	1.6e-06	1.1e-06	3.1e-06	9.2e-07	1.2e-06
panel b Permeability , cm/s
		5min			10min			20min
No cell	1	5.31e-06	4.10593e-06	5.01032e-06	2.6e-06	2.8e-06	2.5e-06	2.8e-06	2.4e-06	2e-06
static culture	2	9.94e-07	9.42e-07	1.72308e-06	1.19e-06	7.93e-07	1.11731e-06	1.8e-06	5.37e-07	1.15769e-06
with cell	3	1.42e-06	3.33783e-07	4.99171e-07	5.5e-07	9.7e-07	5.4e-07	8.8e-07	6.5e-07	5.5e-07
96h of eLDL	4	6.54339e-06	1.20555e-06	4.52719e-06	4.1e-06	3.8e-06	3.8e-06	2.7e-06	4e-06	2.6e-06
recovery	5	1.78e-06	4.87507e-06	1.34561e-06	2e-06	3.4e-06	3.8e-06	2.2e-06	2.5e-06	2.6e-06

## Sheet: Figure 5
panel b	VCAM-1 MFI/px^2
			0.5							2							recovery
	-eLDL/-TNF		2.448	4.194	3.03	5.82	6.045			3.164	3.188	3.08
	-eLDL/+8h TNF		7.03	9.71	5					7.804	5.788	7.144					4.32	3.46	4.13	1.885
	+96h eLDL/-TNF		6.855	2.445	3.075	3.974	4.068			4.156	3.628	4.472					8.75	2.08
	+96h eLDL/+8h TNF		10.723	6.793	8.868	20.6	9.7			5.447	4.996	6.684					4.25	2.3	3.11	3.6
	ICAM-1 MFI/px^2
			0.5							2							recovery
	-eLDL/-TNF		5.64	4.294	1.52	1.06				2.348	3.688	3.1
	-eLDL/+8h TNF		2.67	6.935	5.335					9.136	8.992	6.768					4.77	0.35	1.85
	+96h eLDL/-TNF		12.44		5.215	5.198	7.835	9.178		7.788	12.412	5.2					2.61	2.135
	+96h eLDL/+8h TNF		6.9	13.26	17.8	7.96	16.116	12.615	10.969	5.012	7.436	9.456					3.88	3.485	2.9	2.85
	E-selectin MFI/px^2
			0.5							2							recovery
	-eLDL/-TNF		3.462	6.389	1.936	3.855	1.405			5.6	3.692	3.184
	-eLDL/+8h TNF		14.16	5.55	8.281					5.396	8.348	6.868					0.485	0.38	1.8	1.55
	+96h eLDL/-TNF		9.952	12.171	11.169	7.66				6.604	7.168	7.26					10.325	4.84	3.24
	+96h eLDL/+8h TNF		6.525	23.92	18.767	28.088	4.645	6.8	8.99	8.62	9.772	8.284					4.6	1.1	1.06	1.25	1.3
panel c	TNF. Fold expression
	control				TNF				eLDL				eLDL&TNF				8days recovery
	1	1	1	1	3.4	3.24	1.62	1.77	1.7	2.09	1.95	1.74	5.37	6.14	4.43	2.96	2.07	1.81	1.3	1.52
	IL-1B
	control				TNF				eLDL				eLDL&TNF				8days recovery
	1	1	1	1	1.22	1.84	1.79	2.18	1.21		2.51	1.76	5.87	6.33	3.89	4.8	3.43	2.68	2.3	3.11
panel d	collagen I Fold expression
	control			TNF			eLDL			eLDL&TNF			8days recovery
	1	1	1	0.38	1.82	0.33	0.09	0.78	0.26	1.28	1.52	1.2	2.64	2.42	2.16
	collagen III. Fold expression
	control			TNF			eLDL			eLDL&TNF			8 days recovery
	1	1	1	0.12	1.67	1.05	0.03	1.04	0.84	0.85	1.47	1.24	0.73	0.85	0.35
	collagen IV. Fold expression
	control			TNF			eLDL			eLDL&TNF			8days recovery
	1	1	1	0.11	1.1	0.5	0.01	0.6	0.34	1.58	1.26	0.27	3.42	1.97	2.74

## Sheet: Figure 6
panel b Monocytes/cm^2
control 1				contol 2				50 µg/ml eLDL				100 µg/ml eLDL				50 µg/ml eLDL+20U/ml TNF				20U/ml TNF				50 µg/ml eLDL+50U/ml TNF				50U/ml TNF
433	366	366		266	300	466	266	566	466	500	500	466	166	466	266	533	700	1066	700	266	400	366	366	5000	5233	6600		2500	2167	2133
panel f Monocytes/cm^2
-eLDL/-TNF								+8h TNF								+96h eLDL								+96h eLDL/+8h TNF
3700	3367	4733	4377					8233	7467	6333	5400	5200	5100	5100		5267	21700	12700	7867	7267	12100			20766	22200	29033	19500
600	633	933	400					9033	8766	11633	10100					8300	7667		12066	7766				18000	14133	14133	19433
panel I Monocytes/cm^2
	media perfusion								blood perfusion
no eLDL	667	767	867	833					3333	1933	2133	3400
eLDL	4367	6167	4733	5933					6800	8433	6533	8033

## Sheet: Figure 7
panel b	CD206 Relative level
	control + -			eLDL			TNFa			TNFa+eLDL
	1.32215	1.34366	1.35121	2.21646	2.14648	2.08311	2.49085	2.53521	2.57105	3.03862	2.84085	2.96783
	CD80 Relative level
	control + -			eLDL			TNFa			TNFa+eLDL
	1.37671	1.17787	1.68668	2.03425	2.38867	2.20104	2.09589	1.89723	1.20627	2.12329	2.38472	2.31593
	CD36 Relative level
	control + -			eLDL			TNFa			TNFa+eLDL
	712.044	818.873	700.637	1000.95	1290.42	1290.27	917.433	1166.9	1237.8	1062.76	1326.62	1261.07
panel d MFI/mm^2
Negative contol			3day media			3day eLDL			3day media&8hTNF			3day eLDL&8h TNF
70	90	110	955	1015	800	1785	1620	2450	1475	1060	865	2160	3225	2240

## Sheet: Figure 8
panel a(i) Diameter change (%)
		Before eLDL treatment				48h of 50ug/ml eLDL+LS				96h of 50ug/ml eLDL+LS				4days of recovery				8days of recovery
Phenylephrine	1	-3.32	-4.31	-5.28	-5.02	-3	-3.8	-3.8	-4.03	-3.15	-4.08	-1.42	-3.36	-3.67	-3.24	-3.18	-3.47	-2.16	-3.8	-3.5	-2.94
Acetylcholine	2	2.75	4.51	3.35	4.93	2.41	3.97	2.49	3.84	2.9	3.5	2.52	3.47	3.81	4.61	2.55	3.24	3.15	3.56	3.99	2.49
panel a(ii) Normalized NO
No treatment		eLDL+LS-48h		eLDL+LS-96h		Recover-48h		Recover-96h		Recover-144h		Recover-192h
0.87	1.13	1.34	1.117	1.016	1.153	0.744	0.822	0.8	1.491	0.929	1.489	1.408	1.3637
panel b(i) Diameter change (%)
		Before treatment				48h of 1uM LS				96h of 1uM LS+8h of TNF				4days of recovery				8days of recovery
Phenylephrine	1	-3.55	-4.95	-2.61		-3.26	-3.51	-3.97		-2.3	-2.68	-2.79		-2.46	-3.97	-2.32		-3	-3.46	-2.92
Acetylcholine	2	2.45	2.6	4.46		3.68	3.27	2.95		0	2.36	2.01		2.85	2.48	3.26		2.79	3.18	3.9
panel b(ii) Normalized NO
No treatment		LS-48h		LS-96h-TNF		Recover-48h		Recover-96h		Recover-144h		Recover-192h
1.25	0.75	0.862	0.978	1.7	2.11	0.54	1.056	0.469	1.223	0.494	1.097	0.721	1.145
panel c cell number/cm^2
-eLDL/-TNF								+8h TNF								+96h eLDL								TNF+1uM Lovastatin								eldl+1uM Lovastatin
3700	3367	4733	4377					8233	7467	6333	5400	5200	5100	5100		5267	21700	12700	7867	7267	12100			6833	5933	7667	6133					3033	2933	3700	2867
panel d	VCAM-1 MFI/px^2
		treatment-on LS							+Lovastatin
	-eLDL/-TNF	2.448	4.194	3.03	5.82	6.045
	-eLDL/+8h TNF	7.03	9.71	5					6.863	4.9	4.65	5.488
	+96h eLDL/-TNF	6.855	2.445	3.075	3.974	4.068			1.21	0.845	2.665
	ICAM-1 MFI/px^2
			treatment-on LS							+Lovastatin
	-eLDL/-TNF		5.64	4.294	1.52	1.06
	-eLDL/+8h TNF		2.67	6.935	5.335					5.355	6.01	4.126	2.33
	+96h eLDL/-TNF		12.44		5.215	5.198	7.835	9.178		2.665	4.03	0.695	0.53
	E-selectin MFI/px^2
			treatment-on LS							+Lovastatin
	-eLDL/-TNF		3.462	6.389	1.936	3.855	1.405
	-eLDL/+8h TNF		14.16	5.55	8.281					4.62	3.36	5.86	5.96
	+96h eLDL/-TNF		9.952	12.171	11.169	7.66				4.15	0.635	2.99	1.97
panel e		eLDL, MFI			eLDL + statin (LS), MFI
	CD80	1023	1057	1168	442	444	481
		TNFa, MFI			TNFa + statin (LS), MFI
	CD80	917	882	905	262	233	245
panel f		eLDL, MFI			eLDL + statin (LS), MFI
	CD36	3632	3614	3769	680	705	759
		TNFa, MFI			TNFa + statin (LS), MFI
	CD36	7484	6927	6979	5346	5333	5333

## Sheet: Figure 9
panel a	Diameter change (%)
		0h of control				48h of eLDL				96h of eLDL				2days of recovery				4days of recovery				6days of recovery				8days of recovery
Phenylephrine	1	-2.52708	-2.90323	-4.1543		-3.26087	-2.37389	-3.52941		-1.49813	-1.22699	-0.91743		-1.44928	-1.84049	-1.59744		-3.42205	-2.20126	0.892857		-2.62172	-3.47003	-1.4881		-4.19847	-3.80952	-3.84615
Acetylcholine	2	3.33333	3.65449	4.02477		2.62172	1.51976	2.13415		0.760456	0.931677	1.54321		0	1.875	1.2987		2.3622	0.96463	1.17994		2.30769	2.94118	2.71903		4.78088	1.9802	2.76923
panel b	Diameter change (%)
		0h of control				48h of eLDL+NF157				96h of eLDL+NF157				2days of recovery				4days of recovery				6days of recovery				8days of recovery
Phenylephrine	1	-2.45399	-3.22581	-2.77778	-3.78007	-3.91566	-2.46479	-3.35366	-2.74914	-1.57233	-1.43885	-3.42679	-3.75427	-1.59744	-1.07143	-1.6129	-2.13523	-2.19436	-3.16901	-2.43056	-3.16456	-3.16456	-2.71186	-3.75	-3.28947	-3.52564	-4.05405	-2.86624	-4.40678
Acetylcholine	2	2.20126	3.7037	5.07937	3.21429	2.19436	3.2491	3.15457	2.82686	2.55591	4.0146	0.967742	2.48227	1.2987	1.80505	2.29508	2.18182	2.24359	1.45454	3.55872	2.94118	2.94118	3.13589	2.5974	4.08163	3.98671	2.46479	2.62295	3.90071
panel c
control, cell number/cm^2								eLDL, cell number/cm^2								eLDL+nf157, cell number/cm^2
2400	2933	3233	2300					8033	7300	6033	6433					4467	3300	4800	3133
panel d
VCAM-1	MFI/px^2	without nf157							NF157
-eLDL/-TNF		2.424	1.224	4.944
+eLDL		4.28	3.744	4.948					2.7	3.668	1.64
ICAM-1	MFI/px^2	without nf157							NF157
-eLDL/-TNF		1.304	1.64	0.208
eLDL		6.8	5.82	3.9					4.34	6.668	3.768
E-selectin	MFI/px^2	without nf157							NF157
-eLDL/-TNF		2.196	3.52	0.484
+eLDL		8.268	6.644	12.404					4.752	7.092	8.332

## Sheet: Suppl. fig 2
panel b	Dehydration time
-1		0		1		2		3		4		5
percent weight of collagen in the mold
Percent weight of collagen in the mold		After peel off the mold		Dehydration once		Dehydration twice		Dehydration three times		Dehydration four times		Dehydration five times
100	100	82.61	78.41	47.08	45.3	31.24	29.72	20.26	19.99	14.83	14.12	11.23	10.75

## Sheet: Suppl. fig 4
EC orientation, degrees
static 1 week		perfusion 1 week			perfusion 2 weeks			perfusion 4 weeks
Angle		Angle			0.971			2.203
6.09		38.073			9.518			2.361
0.637		0.843			7.449			8.393
25.463		1.736			16.978			9.039
36.119		1.364			17.863			14.973
19.231		17.354			17.511			4.899
28.556		10.376			11.459			7.496
8.779		5.254			10.59			15.611
23.682		6.34			4.677			3.053
34.585		3.366			8.366			6.882
49.522		2.203			7.883			2.936
76.262		1.637			0			9.09
29.376		7.4			13.715			2.337
9.863		0.567			6.608			1.245
14.036		22.443			0.357			2.203
48.32		8.13			10.209			0
39.118		25.783			3.247			16.535
31.218		3.27			10.448			9.462
18.989		0			6.026			10.521
81.027		8.631			2.854			0.83
71.259		23.629			5.262			3.576
66.038		7.815			3.841			3.652
2.862		14.167			9.039			0
30.7		21.529			1.048			1.469
3.215		16.991			3.926			0.579
76.35		3.468			3.331			7.667
16.46		1.095			9.019			6.582
89.193		4.83			9.853			0.61
6.882		17.354			0.699			0
0.895		0.585			5.167			18.8
7.161		7.23			3.614			1.169
66.072		3.933			8.256			1.005
51.756		14.804			6.804			10.081
80.695		8.443			2.203			7.125
91.469		7.874			0.551			3.731
79.695		9.728			0.531			5.906
78.008		0.699			0.932			4.236
77.905		2.411			2.024			8.259
31.264		6.34			0.613			8.653
74.936		17.103			4.814			6.34
27.013		12.68			15.569			0.939
81.078		14.323			5.27			14.036
70.914		16.663			1.569			2.437
63.435		35.272			23.051			1.302
5.789		10.049			13.449			14.859
79.992		0.415			2.161			6.116
3.696		30.256			0			8.276
28.1		13.684			8.973			0
32.949		9.767			8.13			0
41.1803		30.651			7.595			4.086
70.821		6.882			2.834			9.593
30.651		0.754			13.36			7.386
45.744		8.616			5.254			17.613
53.973		0.494			0.546			7.595
68.839		27.681			2.386			13.496
74.291		21.682			3.417			8.455
80.838		29.954			2.793			12.529
73.072		16.621			7.224			8.915
57.653		1.548			9.904			1.123
56.768		6.843			0			3.576
62.7		8.403			0			3.302
81.119		13.591			2.386			0
35.311		27.165			6.582			5.44
14.349		14.47			7.874			14.226
84.144		16.345			1.71			1.736
84.289		19.581			11.957			10.784
87.207		22.051			8.13			0
80.218		7.306			19.026			7.306
69.193		19.316			11.802			3.468
55.84		13.241			13.841			19.179
79.046		7.4						8.746
70.201		36.573						0.868
63.435		10.125						3.576
58.438		30.069						1.332
64.699		30.735						10.008
60.709		2.045						15.376
31.551		1.469						10.437
26.565		5.492
27.951		6.089
31.504		13.496
34.592		2.337
30.53		7.595
4.316		8.471
44.061		1.023
11.514		8.82
21.318		1.397
8.82		1.941
6.483		47.911
4.014		68.749
10.784		20.41
5.44		24.362
3.215		26.053
1.364		12.724
7.524		18.435
15.751		14.3
22.479		4.399
15.461		11.31
0		13.536
58.496		1.488
57.265		6.483
27.699		29.539
33.69		23.025
33.179		8.297
20.821		17.716
0		13.092
17.199		21.125
41.785		0
62.301		5.839
73.811		13.392
12.426		19.983
44.236		15.154
58.173		3.053
33.69		25.974
35.838		6.009
40.462		13.309
50.826		28.301
34.249		8.902
31.504		13.276
23.385		21.801
35.362		9.039
21.318		6.582
20.695		6.147
27.759		0
40.236		0.939
11.592		4.497
20.45		1.79
36.384		14.931
42.089
57.804
6.34
42.879
41.424
45
55.84
55.84

[truncated: 2 more sheets: Suppl. fig 5, Suppl. fig 6]
